# Supplementary material for: The cost‐effectiveness of multi‐purpose HIV and pregnancy prevention technologies in South Africa
Source: J Int AIDS Soc. 2018 Mar 14;21(3):e25064. doi: 10.1002/jia2.25064 (PMC5851344; doi:10.1002/jia2.25064)
Supplement: Supplementary file 2 [file JIA2-21-e25064-s002.xlsx]

## Sheet: Supp file S6
	Women 16-24			Women 25-49			FSW
Parameter and variation	Low Value	High Value	Centre ICER	Low Value	High Value	Centre ICER	Low Value	High Value	Centre ICER
Baseline condom use: +/-25%	562.889	627.09	562.889	1706.44	1659	1706.44	-138.737	140.083	-138.737
Lifetime ART cost averted: +/-25%	197.553	928.225	562.889	1281.18	2131.7	1706.44	-578.859	301.386	-138.737
Product costs: 25th percentile/75th percentile	481.392	642.733	562.889	1533.66	1875.6	1706.44	-184.213	-94.2332	-138.737
Adherence: 80%		595.532	562.889		1747.73	1706.44		-62.0251	-138.737
Adherence: 50%		693.461	562.889		1871.61	1706.44		168.109	-138.737
Adherence: 30%		867.556	562.889		2091.82	1706.44		577.238	-138.737
Including additional uptake from STI characteristics		612.58	562.889		1722.92	1706.44		-127.26	-138.737
Average age at infection: +/-2 years in all groups	501.128	669.353	562.889	1459.05	2064.29	1706.44	-118.026	-169.069	-138.737
Potential users with unmet contraceptive need: 10%/40%	561.722	565.226	562.889	1702.62	1714.1	1706.44	-141.6	-132.998	-138.737
ART coverage: 90%		890.478	562.889		2511.95	1706.44		-207.651	-138.737
